# Supplementary material for: ﻿A remarkable new species of the flat bug genus Nesoproxius (Hemiptera, Aradidae), the first Oceanian representative with brachyptery
Source: Zookeys. 2023 Feb 7;1146:147–63. doi: 10.3897/zookeys.1146.96029 (PMC10208404; doi:10.3897/zookeys.1146.96029)
Supplement: XML Treatment for Nesoproxius [file zookeys.1146.96029-treatment1.xml]

<!DOCTYPE tp:taxon-treatment
  PUBLIC "-//TaxonX//DTD Taxonomic Treatment Publishing DTD v0 20100105//EN" "tax-treatment-NSO.dtd">
<tp:taxon-treatment xmlns:tp="http://www.plazi.org/taxpub"><tp:treatment-meta><kwd-group><label>Taxon classification</label><kwd>
              <named-content content-type="kingdom">Animalia</named-content>
            </kwd><kwd>
              <named-content content-type="order">Hemiptera</named-content>
            </kwd><kwd>
              <named-content content-type="family">Aradidae</named-content>
            </kwd></kwd-group><mixed-citation publication-type="journal"><person-group><name><surname>Shimamoto</surname><given-names>Shusuke</given-names></name><name><surname>Nagashima</surname><given-names>Seidai</given-names></name><name><surname>Nagano</surname><given-names>Hiroshi</given-names></name><name><surname>Ishikawa</surname><given-names>Tadashi</given-names></name></person-group><article-title>﻿A remarkable new species of the flat bug genus <italic><tp:taxon-name><tp:taxon-name-part taxon-name-part-type="genus" reg="Nesoproxius">Nesoproxius</tp:taxon-name-part></tp:taxon-name></italic> (<tp:taxon-name><tp:taxon-name-part taxon-name-part-type="order">Hemiptera</tp:taxon-name-part></tp:taxon-name>, <tp:taxon-name><tp:taxon-name-part taxon-name-part-type="family">Aradidae</tp:taxon-name-part></tp:taxon-name>), the first Oceanian representative with brachyptery</article-title><source>Zookeys</source><day>07</day><month>02</month><year>2023</year><volume>1146</volume><fpage>147</fpage><lpage>163</lpage><pub-id pub-id-type="doi">10.3897/zookeys.1146.96029</pub-id></mixed-citation></tp:treatment-meta><tp:nomenclature><label>﻿Genus</label><tp:taxon-name>
            <object-id xmlns:xlink="http://www.w3.org/1999/xlink" content-type="arpha" xlink:type="simple">7320FFBE-EC9C-5572-B176-64E1BE1CD4B9</object-id>
            <tp:taxon-name-part taxon-name-part-type="genus" reg="Nesoproxius">Nesoproxius</tp:taxon-name-part>
          </tp:taxon-name><tp:taxon-authority>Usinger &amp; Matsuda, 1959</tp:taxon-authority><tp:nomenclature-citation-list><tp:nomenclature-citation><tp:taxon-name>
                <tp:taxon-name-part taxon-name-part-type="genus" reg="Nesoproxius">Nesoproxius</tp:taxon-name-part>
              </tp:taxon-name><comment>Usinger &amp; Matsuda, 1959: 113 (as subgenus of <tp:taxon-name><tp:taxon-name-part taxon-name-part-type="genus" reg="Proxius">Proxius</tp:taxon-name-part></tp:taxon-name>); upgraded to the generic rank by <xref ref-type="bibr" rid="B12">Kormilev and Froeschner (1987)</xref>. Type species by original designation: <tp:taxon-name><tp:taxon-name-part taxon-name-part-type="genus" reg="Proxius">Proxius</tp:taxon-name-part> (<tp:taxon-name-part taxon-name-part-type="subgenus" reg="Nesoproxius">Nesoproxius</tp:taxon-name-part>) <tp:taxon-name-part taxon-name-part-type="species" reg="minutus">minutus</tp:taxon-name-part></tp:taxon-name> Usinger &amp; Matsuda, 1959.</comment></tp:nomenclature-citation></tp:nomenclature-citation-list></tp:nomenclature><tp:treatment-sec sec-type="remarks" id="SECID0EXIAC"><title>Remarks.</title><p><italic><tp:taxon-name><tp:taxon-name-part taxon-name-part-type="genus" reg="Nesoproxius">Nesoproxius</tp:taxon-name-part></tp:taxon-name></italic> was previously diagnosed as a macropterous genus (<xref ref-type="bibr" rid="B22">Usinger and Matsuda 1959</xref>; <xref ref-type="bibr" rid="B8">Kormilev 1968</xref>, <xref ref-type="bibr" rid="B9">1970</xref>, <xref ref-type="bibr" rid="B10">1978</xref>). A brachypterous morph was found in this genus for the first time in the new species described below.</p></tp:treatment-sec><ref-list><ref id="B12"><mixed-citation xmlns:xlink="http://www.w3.org/1999/xlink" xlink:type="simple"><person-group><name name-style="western"><surname>Kormilev</surname><given-names>NA</given-names></name><name name-style="western"><surname>Froeschner</surname><given-names>RC</given-names></name></person-group> (<year>1987</year>) <article-title>Flat bugs of the world. A synonymic list (<tp:taxon-name><tp:taxon-name-part taxon-name-part-type="suborder">Heteroptera</tp:taxon-name-part></tp:taxon-name>: <tp:taxon-name><tp:taxon-name-part taxon-name-part-type="family">Aradidae</tp:taxon-name-part></tp:taxon-name>).</article-title><source>Entomography</source><volume>5</volume>: <fpage>1</fpage>–<lpage>246</lpage>.</mixed-citation></ref><ref id="B22"><mixed-citation xmlns:xlink="http://www.w3.org/1999/xlink" xlink:type="simple"><person-group><name name-style="western"><surname>Usinger</surname><given-names>RL</given-names></name><name name-style="western"><surname>Matsuda</surname><given-names>R</given-names></name></person-group> (<year>1959</year>) <source>Classification of the <tp:taxon-name><tp:taxon-name-part taxon-name-part-type="family">Aradidae</tp:taxon-name-part></tp:taxon-name>.</source><publisher-name>British Museum</publisher-name>, <publisher-loc>London</publisher-loc>, <size units="page">410 pp</size>.</mixed-citation></ref><ref id="B8"><mixed-citation xmlns:xlink="http://www.w3.org/1999/xlink" xlink:type="simple"><person-group><name name-style="western"><surname>Kormilev</surname><given-names>NA</given-names></name></person-group> (<year>1968</year>) <article-title><tp:taxon-name><tp:taxon-name-part taxon-name-part-type="family">Aradidae</tp:taxon-name-part></tp:taxon-name> in the Bishop Museum, Honolulu, III (<tp:taxon-name><tp:taxon-name-part taxon-name-part-type="order">Hemiptera</tp:taxon-name-part></tp:taxon-name>: <tp:taxon-name><tp:taxon-name-part taxon-name-part-type="suborder">Heteroptera</tp:taxon-name-part></tp:taxon-name>).</article-title><source>Pacific Insects</source><volume>10</volume>: <fpage>575</fpage>–<lpage>597</lpage>.</mixed-citation></ref><ref id="B9"><mixed-citation xmlns:xlink="http://www.w3.org/1999/xlink" xlink:type="simple"><person-group><name name-style="western"><surname>Kormilev</surname><given-names>NA</given-names></name></person-group> (<year>1970</year>) <article-title><tp:taxon-name><tp:taxon-name-part taxon-name-part-type="family">Aradidae</tp:taxon-name-part></tp:taxon-name> in the Bishop Museum, Honolulu, V. (Supplement) (<tp:taxon-name><tp:taxon-name-part taxon-name-part-type="order">Hemiptera</tp:taxon-name-part></tp:taxon-name>-<tp:taxon-name><tp:taxon-name-part taxon-name-part-type="suborder">Heteroptera</tp:taxon-name-part></tp:taxon-name>).</article-title><source>Pacific Insects</source><volume>12</volume>: <fpage>701</fpage>–<lpage>722</lpage>.</mixed-citation></ref><ref id="B10"><mixed-citation xmlns:xlink="http://www.w3.org/1999/xlink" xlink:type="simple"><person-group><name name-style="western"><surname>Kormilev</surname><given-names>NA</given-names></name></person-group> (<year>1978</year>) <article-title><tp:taxon-name><tp:taxon-name-part taxon-name-part-type="family">Aradidae</tp:taxon-name-part></tp:taxon-name> in the Bishop Museum, Honolulu, VII (<tp:taxon-name><tp:taxon-name-part taxon-name-part-type="order">Hemiptera</tp:taxon-name-part></tp:taxon-name>: <tp:taxon-name><tp:taxon-name-part taxon-name-part-type="suborder">Heteroptera</tp:taxon-name-part></tp:taxon-name>).</article-title><source>Pacific Insects</source><volume>18</volume>: <fpage>53</fpage>–<lpage>60</lpage>.</mixed-citation></ref></ref-list></tp:taxon-treatment>
