# Supplementary material for: ﻿A remarkable new species of the flat bug genus Nesoproxius (Hemiptera, Aradidae), the first Oceanian representative with brachyptery
Source: Zookeys. 2023 Feb 7;1146:147–63. doi: 10.3897/zookeys.1146.96029 (PMC10208404; doi:10.3897/zookeys.1146.96029)
Supplement: XML Treatment for Nesoproxius kishimotoi [file zookeys.1146.96029-treatment2.xml]

<!DOCTYPE tp:taxon-treatment
  PUBLIC "-//TaxonX//DTD Taxonomic Treatment Publishing DTD v0 20100105//EN" "tax-treatment-NSO.dtd">
<tp:taxon-treatment xmlns:tp="http://www.plazi.org/taxpub"><tp:treatment-meta><kwd-group><label>Taxon classification</label><kwd>
              <named-content content-type="kingdom">Animalia</named-content>
            </kwd><kwd>
              <named-content content-type="order">Hemiptera</named-content>
            </kwd><kwd>
              <named-content content-type="family">Aradidae</named-content>
            </kwd></kwd-group><mixed-citation publication-type="journal"><person-group><name><surname>Shimamoto</surname><given-names>Shusuke</given-names></name><name><surname>Nagashima</surname><given-names>Seidai</given-names></name><name><surname>Nagano</surname><given-names>Hiroshi</given-names></name><name><surname>Ishikawa</surname><given-names>Tadashi</given-names></name></person-group><article-title>﻿A remarkable new species of the flat bug genus <italic><tp:taxon-name><tp:taxon-name-part taxon-name-part-type="genus" reg="Nesoproxius">Nesoproxius</tp:taxon-name-part></tp:taxon-name></italic> (<tp:taxon-name><tp:taxon-name-part taxon-name-part-type="order">Hemiptera</tp:taxon-name-part></tp:taxon-name>, <tp:taxon-name><tp:taxon-name-part taxon-name-part-type="family">Aradidae</tp:taxon-name-part></tp:taxon-name>), the first Oceanian representative with brachyptery</article-title><source>Zookeys</source><day>07</day><month>02</month><year>2023</year><volume>1146</volume><fpage>147</fpage><lpage>163</lpage><pub-id pub-id-type="doi">10.3897/zookeys.1146.96029</pub-id></mixed-citation></tp:treatment-meta><tp:nomenclature><label>﻿</label><tp:taxon-name>
            <object-id xmlns:xlink="http://www.w3.org/1999/xlink" content-type="arpha" xlink:type="simple">05551FA1-FB80-5F5D-AB4E-7D25524B8A56</object-id>
            <tp:taxon-name-part taxon-name-part-type="genus" reg="Nesoproxius">Nesoproxius</tp:taxon-name-part>
            <tp:taxon-name-part taxon-name-part-type="species" reg="kishimotoi">kishimotoi</tp:taxon-name-part>
            <object-id xmlns:xlink="http://www.w3.org/1999/xlink" content-type="zoobank" xlink:type="simple">https://zoobank.org/D2E26489-AF11-4034-B75E-F8CC78CBFAB7</object-id>
          </tp:taxon-name><tp:taxon-authority>Shimamoto &amp; Nagashima</tp:taxon-authority><tp:taxon-status xmlns:xlink="http://www.w3.org/1999/xlink" xlink:type="simple">sp. nov.</tp:taxon-status><xref ref-type="fig" rid="F1">Figs 1</xref><xref ref-type="fig" rid="F2">, 2</xref><xref ref-type="fig" rid="F3">, 3</xref><xref ref-type="fig" rid="F4">, 4</xref><xref ref-type="fig" rid="F5">, 5</xref><xref ref-type="fig" rid="F6">, 6</xref><xref ref-type="fig" rid="F7">, 7</xref><xref ref-type="fig" rid="F8">, 8</xref><xref ref-type="fig" rid="F9">, 9 Japanese name: Ogasawara-shiro-hiratakamemushi</xref><tp:nomenclature-citation-list><tp:nomenclature-citation><tp:taxon-name>
                <tp:taxon-name-part taxon-name-part-type="genus" reg="Carventus">Carventus</tp:taxon-name-part>
              </tp:taxon-name><comment>sp.–<xref ref-type="bibr" rid="B2">Government of Japan 2010b</xref>: 208.</comment></tp:nomenclature-citation></tp:nomenclature-citation-list></tp:nomenclature><tp:treatment-sec sec-type="Type series" id="SECID0ESMAC"><title>Type series.</title><p><bold><italic>Holotype</italic></bold>: ♂, “Japan, Ogasawara Islands, Ototojima Island, southwest of Ainosawa, <named-content xmlns:xlink="http://www.w3.org/1999/xlink" content-type="dwc:verbatimCoordinates" xlink:type="simple"><named-content content-type="geo-json" specific-use="{&#34;type&#34;:&#34;Point&#34;,&#34;coordinates&#34;:[142.189400,27.158700]}" id="NCID0EANAC" xlink:type="simple">27.1587°N, 142.1894°E</named-content></named-content>, alt. ca 160 m, 11.VII.2021, Shusuke Shimamoto” (<named-content xmlns:xlink="http://www.w3.org/1999/xlink" content-type="dwc:institutional_code" xlink:title="Laboratory of Entomology, Tokyo University of Agriculture, Atsugi, Japan" xlink:href="http://grbio.org/institution/tokyo-university-agriculture" xlink:type="simple">TUA</named-content>).</p><p><bold><italic>Paratypes</italic></bold> (5 ♂ 12 ♀): <bold>Japan, Ogasawara Islands: Chichijima Island</bold>: 1 ♀, Renju-dani, 7.III.1999, Toshio Kishimoto (<named-content xmlns:xlink="http://www.w3.org/1999/xlink" content-type="dwc:institutional_code" xlink:title="Laboratory of Entomology, Tokyo University of Agriculture, Atsugi, Japan" xlink:href="http://grbio.org/institution/tokyo-university-agriculture" xlink:type="simple">TUA</named-content>); 2 ♂ 3 ♀, Renju-dani, 3.III.2022, Shusuke Shimamoto (<named-content xmlns:xlink="http://www.w3.org/1999/xlink" content-type="dwc:institutional_code" xlink:title="Kanagawa Prefectural Museum of Natural History, Odawara, Japan" xlink:href="http://grbio.org/institution/kanagawa-prefectural-museum-natural-history" xlink:type="simple">KPMNH</named-content>); 1 ♂, Nishi-kaigan, 20.VI.1999, Toshio Kishimoto (<named-content xmlns:xlink="http://www.w3.org/1999/xlink" content-type="dwc:institutional_code" xlink:title="Laboratory of Entomology, Tokyo University of Agriculture, Atsugi, Japan" xlink:href="http://grbio.org/institution/tokyo-university-agriculture" xlink:type="simple">TUA</named-content>). <bold>Ototojima Island</bold>: 2♀, same data as holotype (<named-content xmlns:xlink="http://www.w3.org/1999/xlink" content-type="dwc:institutional_code" xlink:title="Laboratory of Entomology, Tokyo University of Agriculture, Atsugi, Japan" xlink:href="http://grbio.org/institution/tokyo-university-agriculture" xlink:type="simple">TUA</named-content>); 1 ♂ 3 ♀, southwest of Ainosawa, <named-content xmlns:xlink="http://www.w3.org/1999/xlink" content-type="dwc:verbatimCoordinates" xlink:type="simple"><named-content content-type="geo-json" specific-use="{&#34;type&#34;:&#34;Point&#34;,&#34;coordinates&#34;:[142.189900,27.159100]}" id="NCID0EMOAC" xlink:type="simple">27.1591°N, 142.1899°E</named-content></named-content>, alt. ca 160 m, 17.VII.2021, Shusuke Shimamoto (<named-content xmlns:xlink="http://www.w3.org/1999/xlink" content-type="dwc:institutional_code" xlink:title="Laboratory of Entomology, Tokyo University of Agriculture, Atsugi, Japan" xlink:href="http://grbio.org/institution/tokyo-university-agriculture" xlink:type="simple">TUA</named-content>); 1 ♂ 3 ♀, southwest of Ainosawa, <named-content xmlns:xlink="http://www.w3.org/1999/xlink" content-type="dwc:verbatimCoordinates" xlink:type="simple"><named-content content-type="geo-json" specific-use="{&#34;type&#34;:&#34;Point&#34;,&#34;coordinates&#34;:[142.189900,27.159100]}" id="NCID0EZOAC" xlink:type="simple">27.1591°N, 142.1899°E</named-content></named-content>, alt. ca 160 m, 18.VII.2021, Shusuke Shimamoto (<named-content xmlns:xlink="http://www.w3.org/1999/xlink" content-type="dwc:institutional_code" xlink:title="Laboratory of Entomology, Tokyo University of Agriculture, Atsugi, Japan" xlink:href="http://grbio.org/institution/tokyo-university-agriculture" xlink:type="simple">TUA</named-content>).</p></tp:treatment-sec><tp:treatment-sec sec-type="material" id="SECID0EDPAC"><title>Additional specimens examined.</title><p>Nymphs (2 spec.): <bold>Japan, Ogasawara Islands: Ototojima Island</bold>: 1 spec. (fourth instar), same data as holotype (<named-content xmlns:xlink="http://www.w3.org/1999/xlink" content-type="dwc:institutional_code" xlink:title="Laboratory of Entomology, Tokyo University of Agriculture, Atsugi, Japan" xlink:href="http://grbio.org/institution/tokyo-university-agriculture" xlink:type="simple">TUA</named-content>); 1 spec. (fifth instar), southwest of Ainosawa, <named-content xmlns:xlink="http://www.w3.org/1999/xlink" content-type="dwc:verbatimCoordinates" xlink:type="simple"><named-content content-type="geo-json" specific-use="{&#34;type&#34;:&#34;Point&#34;,&#34;coordinates&#34;:[142.189900,27.159100]}" id="NCID0ETPAC" xlink:type="simple">27.1591°N, 142.1899°E</named-content></named-content>, alt. ca 160 m, 18.VII.2021, Shusuke Shimamoto (<named-content xmlns:xlink="http://www.w3.org/1999/xlink" content-type="dwc:institutional_code" xlink:title="Laboratory of Entomology, Tokyo University of Agriculture, Atsugi, Japan" xlink:href="http://grbio.org/institution/tokyo-university-agriculture" xlink:type="simple">TUA</named-content>).</p></tp:treatment-sec><tp:treatment-sec sec-type="diagnosis" id="SECID0E4PAC"><title>Diagnosis.</title><p>This new species is the only brachypterous species in this genus, and it can be distinguished from all other <italic><tp:taxon-name><tp:taxon-name-part taxon-name-part-type="genus" reg="Nesoproxius">Nesoproxius</tp:taxon-name-part></tp:taxon-name></italic> species by a combination of the following characters: body length approximately 3.0–3.5 mm; incrustation of body surface ocher; head vertex only slightly longitudinally raised; pronotum with only a slightly convex median ridge; scutellum trapezoidal without a median ridge; and abdomen with a relatively smooth margin.</p></tp:treatment-sec><tp:treatment-sec sec-type="description" id="SECID0ELAAE"><title>Description.</title><p><bold>Male (holotype)</bold> (Figs <xref ref-type="fig" rid="F1">1A, B</xref>, <xref ref-type="fig" rid="F5">5A, B</xref>). Body reddish brown, mostly covered with punctured ocher incrustations; brachypterous. Head slightly shorter than width across eyes; genae produced over tip of clypeus, slightly shorter than antennal segment I, contiguous to each other in front of clypeus; antenniferous lobes bluntly produced at apex, with parallel outer margins; postocular margins subparallel; posterolateral angles subangular, reaching level of outermost point of eye in dorsal view; vertex slightly raised longitudinally. Labium not reaching level of posterior margin of head in ventral view. Antennae 1.3 times as long as width across eyes; approximate proportion of segments I–IV 1.0: 0.7: 1.0: 1.1.</p><fig id="F1" position="float" orientation="portrait"><object-id xmlns:xlink="http://www.w3.org/1999/xlink" content-type="doi" xlink:type="simple">10.3897/zookeys.1146.96029.figure1</object-id><object-id xmlns:xlink="http://www.w3.org/1999/xlink" content-type="arpha" xlink:type="simple">B70271D5-2D3A-5F5B-BD05-CFEA0F425035</object-id><label>Figure 1.</label><caption><p><italic><tp:taxon-name><tp:taxon-name-part taxon-name-part-type="genus" reg="Nesoproxius">Nesoproxius</tp:taxon-name-part><tp:taxon-name-part taxon-name-part-type="species" reg="kishimotoi">kishimotoi</tp:taxon-name-part></tp:taxon-name></italic> sp. nov. <bold>A, B</bold> male holotype <bold>C, D</bold> female paratype <bold>A, C</bold> dorsal view <bold>B, D</bold> ventral view.</p></caption><graphic xmlns:xlink="http://www.w3.org/1999/xlink" xlink:href="zookeys-1146-147_article-96029__-g001.jpg" position="float" orientation="portrait" xlink:type="simple" id="oo_806870.jpg"><uri content-type="original_file" xlink:type="simple">https://binary.pensoft.net/fig/806870</uri></graphic></fig><p><bold><italic>Pronotum</italic></bold> 1.9 times as wide as its length on midline, 1.3 times as long as head (excluding neck) on midline; anterior lobe strongly incrusted, with median ridge weakly inflated and slightly projected anteriad, and with four pairs of ovate smooth depressions; anterior margin slightly arched forward beyond collar at lateral one-third; anterolateral angles rounded, not projected beyond collar; lateral margins of anterior lobe convex and sinuate; posterior lobe weakly incrusted; lateral margins of posterior lobe convex anteriorly, then posteriorly concave; posterior margin weakly projected posteriorly. Scutellum trapezoidal, 0.4 times as long as its basal width, widely incrusted and elevated along lateral margins, with lateral margins straight and apex slightly rounded; median ridge thinly incrusted, slightly elevated basally; lateral incrusted fields isosceles triangular. Metanotum slightly visible behind apex of scutellum in dorsal view. Hemelytron reaching basal part of mediotergite I+II; corium reaching basal half of scutellum, projected laterally beyond lateral margin of metanotum, with posterolateral angle reflexed; hemelytral membrane rugose.</p><p><bold><italic>Abdomen</italic></bold> 1.4 times as long as its maximum width, with subparallel lateral margins. Mediotergite I+II mostly covered with incrustation, provided with a pair of smooth depressions laterally; mediotergites III–VI fused, weekly elevated longitudinally on midline, mostly covered with four inner pairs and three outer pairs of incrustations; inner paired incrustations each with a round smooth depression, and outer paired incrustations reaching lateral margins of respective mediotergites; mediotergite VII covered with incrustations anteriorly and laterally. Dorsal laterotergites mostly covered with incrustations, each with two round callous spots and callous outer anterolateral angle; dorsal laterotergite II+III slightly protruding at middle (posterolateral angle of original dorsal laterotergite II) and at posterolateral angle; posterolateral angles of dorsal laterotergites IV–VI not protruding; outer margin of dorsal laterotergite VI slightly angulated posteriorly; dorsal laterotergite VII posteriorly protruding and subangular, reaching level of tip of paratergite VIII in dorsal view, not reaching level of tip of pygophore. Sternite I+II covered with incrustation; sternites III–VI reticulately incrusted with small to large callosities; sternite VI with a pair of circular humps medially; sternite VII less incrusted, elevated posteromedially, with a pair of subtriangular humps medially. Paratergite VIII rhomboid, angulated posteriorly, reaching level of basal two-thirds of pygophore. Spiracles II–V ventral, spiracles VI and VII lateral, visible in dorsal view, spiracle VIII dorsolateral, visible in dorsal view.</p><p><bold><italic>Pygophore</italic></bold> (Figs <xref ref-type="fig" rid="F2">2D</xref>, <xref ref-type="fig" rid="F5">5H</xref>) acorn-shaped, slightly shorter than its width, incrusted in basal half, scabrous in apical half.</p><fig id="F2" position="float" orientation="portrait"><object-id xmlns:xlink="http://www.w3.org/1999/xlink" content-type="doi" xlink:type="simple">10.3897/zookeys.1146.96029.figure2</object-id><object-id xmlns:xlink="http://www.w3.org/1999/xlink" content-type="arpha" xlink:type="simple">127DFA16-DB89-5885-B143-43DBEAC7447D</object-id><label>Figure 2.</label><caption><p><italic><tp:taxon-name><tp:taxon-name-part taxon-name-part-type="genus" reg="Nesoproxius">Nesoproxius</tp:taxon-name-part><tp:taxon-name-part taxon-name-part-type="species" reg="kishimotoi">kishimotoi</tp:taxon-name-part></tp:taxon-name></italic> sp. nov., paratypes <bold>A, B</bold> head, pronotum, and scutellum, dorsal view <bold>A</bold> male <bold>B</bold> female <bold>C</bold> ventral view of head and pronotum <bold>D, E</bold> apical part of abdomen, dorsal view <bold>D</bold> male <bold>E</bold> female.</p></caption><graphic xmlns:xlink="http://www.w3.org/1999/xlink" xlink:href="zookeys-1146-147_article-96029__-g002.jpg" position="float" orientation="portrait" xlink:type="simple" id="oo_806871.jpg"><uri content-type="original_file" xlink:type="simple">https://binary.pensoft.net/fig/806871</uri></graphic></fig><p><bold>Female</bold> (Figs <xref ref-type="fig" rid="F1">1C, D</xref>, <xref ref-type="fig" rid="F2">2B, E</xref>, <xref ref-type="fig" rid="F5">5B, D, G, I, K</xref>). Generally similar to male, larger than male in general; anterolateral angles of pronotum less projected; abdomen with relatively rounded lateral margins; tergite VIII subangular, nearly reaching level of basal two-thirds of paratergite IX; paratergite IX rectangular, posteriorly tricuspidate.</p><p><bold><italic>Variation</italic></bold> (Fig. <xref ref-type="fig" rid="F6">6</xref>). The extent of incrustations on the body surface varies among individuals as follows: posterior lobe of pronotum not incrusted (Fig. <xref ref-type="fig" rid="F6">6C, G</xref>) to completely incrusted (Fig. <xref ref-type="fig" rid="F6">6D</xref>); median part of scutellum not incrusted (Fig. <xref ref-type="fig" rid="F6">6C, F, G</xref>) to mostly incrusted (Fig. <xref ref-type="fig" rid="F6">6D</xref>); incrustations of mediotergites I+II and III–VI reduced (Fig. <xref ref-type="fig" rid="F6">6D, E</xref>) to highly developed (Fig. <xref ref-type="fig" rid="F6">6A–C, F–H</xref>); glabrous callosities of mediotergite VII commonly fused into one large smooth area (Fig. <xref ref-type="fig" rid="F6">6B, C</xref>) or rarely separated (Fig. <xref ref-type="fig" rid="F6">6A</xref>) in male, and commonly separated (Fig. <xref ref-type="fig" rid="F6">6D, E, G, H</xref>) or rarely fused (Fig. <xref ref-type="fig" rid="F6">6F</xref>) in female.</p><fig id="F3" position="float" orientation="portrait"><object-id xmlns:xlink="http://www.w3.org/1999/xlink" content-type="doi" xlink:type="simple">10.3897/zookeys.1146.96029.figure3</object-id><object-id xmlns:xlink="http://www.w3.org/1999/xlink" content-type="arpha" xlink:type="simple">FB4F0548-B428-541E-9A5C-B308262235A3</object-id><label>Figure 3.</label><caption><p><italic><tp:taxon-name><tp:taxon-name-part taxon-name-part-type="genus" reg="Nesoproxius">Nesoproxius</tp:taxon-name-part><tp:taxon-name-part taxon-name-part-type="species" reg="kishimotoi">kishimotoi</tp:taxon-name-part></tp:taxon-name></italic> sp. nov., male paratype, dorsolateral view <bold>A</bold> habitus <bold>B</bold> pronotumand scutellum <bold>C</bold> apical part of abdomen.</p></caption><graphic xmlns:xlink="http://www.w3.org/1999/xlink" xlink:href="zookeys-1146-147_article-96029__-g003.jpg" position="float" orientation="portrait" xlink:type="simple" id="oo_806872.jpg"><uri content-type="original_file" xlink:type="simple">https://binary.pensoft.net/fig/806872</uri></graphic></fig><fig id="F4" position="float" orientation="portrait"><object-id xmlns:xlink="http://www.w3.org/1999/xlink" content-type="doi" xlink:type="simple">10.3897/zookeys.1146.96029.figure4</object-id><object-id xmlns:xlink="http://www.w3.org/1999/xlink" content-type="arpha" xlink:type="simple">6D399A9E-B002-5784-AD3C-B4A6AF9A8703</object-id><label>Figure 4.</label><caption><p>Living individuals of <italic><tp:taxon-name><tp:taxon-name-part taxon-name-part-type="genus" reg="Nesoproxius">Nesoproxius</tp:taxon-name-part><tp:taxon-name-part taxon-name-part-type="species" reg="kishimotoi">kishimotoi</tp:taxon-name-part></tp:taxon-name></italic> sp. nov. <bold>A, B</bold> adult female <bold>C</bold> same, feigning death <bold>D</bold> fourth instar nymph.</p></caption><graphic xmlns:xlink="http://www.w3.org/1999/xlink" xlink:href="zookeys-1146-147_article-96029__-g004.jpg" position="float" orientation="portrait" xlink:type="simple" id="oo_806873.jpg"><uri content-type="original_file" xlink:type="simple">https://binary.pensoft.net/fig/806873</uri></graphic></fig><fig id="F5" position="float" orientation="portrait"><object-id xmlns:xlink="http://www.w3.org/1999/xlink" content-type="doi" xlink:type="simple">10.3897/zookeys.1146.96029.figure5</object-id><object-id xmlns:xlink="http://www.w3.org/1999/xlink" content-type="arpha" xlink:type="simple">C29B1E6C-7149-5B7E-BEF3-2597FE48D5E4</object-id><label>Figure 5.</label><caption><p><italic><tp:taxon-name><tp:taxon-name-part taxon-name-part-type="genus" reg="Nesoproxius">Nesoproxius</tp:taxon-name-part><tp:taxon-name-part taxon-name-part-type="species" reg="kishimotoi">kishimotoi</tp:taxon-name-part></tp:taxon-name></italic> sp. nov., paratypes <bold>A, B</bold> habitus, dorsal view <bold>A</bold> male <bold>B</bold> female <bold>C, D</bold> habitus, ventral view <bold>C</bold> male <bold>D</bold> female <bold>E</bold> left antenna, male <bold>F, G</bold> hemelytra, dorsal view <bold>F</bold> male <bold>G</bold> female <bold>H, I</bold> apical part of abdomen, dorsal view <bold>H</bold> male <bold>I</bold> female <bold>J, K</bold> apical part of abdomen, ventral view <bold>J</bold> male <bold>K</bold> female.</p></caption><graphic xmlns:xlink="http://www.w3.org/1999/xlink" xlink:href="zookeys-1146-147_article-96029__-g005.jpg" position="float" orientation="portrait" xlink:type="simple" id="oo_806874.jpg"><uri content-type="original_file" xlink:type="simple">https://binary.pensoft.net/fig/806874</uri></graphic></fig><fig id="F6" position="float" orientation="portrait"><object-id xmlns:xlink="http://www.w3.org/1999/xlink" content-type="doi" xlink:type="simple">10.3897/zookeys.1146.96029.figure6</object-id><object-id xmlns:xlink="http://www.w3.org/1999/xlink" content-type="arpha" xlink:type="simple">C0550E50-1B89-58D1-B452-119C19FBFCA1</object-id><label>Figure 6.</label><caption><p><italic><tp:taxon-name><tp:taxon-name-part taxon-name-part-type="genus" reg="Nesoproxius">Nesoproxius</tp:taxon-name-part><tp:taxon-name-part taxon-name-part-type="species" reg="kishimotoi">kishimotoi</tp:taxon-name-part></tp:taxon-name></italic> sp. nov., paratypes, variation of incrustation on head, pronotum, scutellum, and mediotergites, dorsal view <bold>A–C</bold> male <bold>D–H</bold> female.</p></caption><graphic xmlns:xlink="http://www.w3.org/1999/xlink" xlink:href="zookeys-1146-147_article-96029__-g006.jpg" position="float" orientation="portrait" xlink:type="simple" id="oo_806875.jpg"><uri content-type="original_file" xlink:type="simple">https://binary.pensoft.net/fig/806875</uri></graphic></fig><p><bold><italic>Measurements</italic></bold> [in mm, ♂ (holotype and paratypes; <italic>n</italic> = 5), holotype in parentheses / ♀ (paratypes; <italic>n</italic> = 5)]. Body length 2.85–3.06 (2.88) / 3.06–3.47; head length 0.48 (0.48) / 0.48–0.57, width across eyes 0.55–0.57 (0.57) / 0.50–0.61; length of antennae 0.69–0.72 (0.72) / 0.70–0.80; pronotum length 0.61–0.64 (0.64) / 0.61–0.70, width 1.07–1.16 (1.11) / 1.11–1.20; scutellum length 0.32–0.36 (0.32) / 0.30–0.55, width 0.61–0.80 (0.80) / 0.68–0.93; abdomen length 1.55–1.64 (1.64) / 1.55–1.84, width 1.18–1.30 (1.27) / 1.30–1.41; pygophore length 0.23–0.25 (0.23), width 0.32–0.34 (0.32).</p><p><bold><italic>Nymph</italic></bold> (Figs <xref ref-type="fig" rid="F7">7</xref>, <xref ref-type="fig" rid="F8">8</xref>). <bold><italic>Fifth instar</italic>.</bold> Body generally beige; clypeus, vertex and posterolateral angles of head, lateral margin of thorax and abdominal segments, and center of tergites IX and X greyish beige; body length 3.3 mm; dorsum with continuously granules bearing a pubescence on apex; margin of body with larger granules bearing a longer and more erect seta on apex; head 0.6 times as long as its width on midline; antennal segment IV longest; pronotum provided with a pair of depressions, each depression with five small pits; mesonotum with a pair of smooth depressions, wing pad rounded at apex, reaching basal half of metanotum; metanotum with a pair of smooth depressions; abdominal tergites II–VI mostly not segmented; tergites I–VIII each with 1–4 pairs of round or ring-shaped depressions; two dorsal scent gland openings prominent on midline of tergum, anterior opening conspicuous and located on segment IV, posterior opening more reduced than anterior opening and located on segment V; segment IX with a pair of posteriorly elongated processes; segment X tube-shaped.</p><fig id="F7" position="float" orientation="portrait"><object-id xmlns:xlink="http://www.w3.org/1999/xlink" content-type="doi" xlink:type="simple">10.3897/zookeys.1146.96029.figure7</object-id><object-id xmlns:xlink="http://www.w3.org/1999/xlink" content-type="arpha" xlink:type="simple">77DBF923-44C3-5602-974E-AC06A6D8D297</object-id><label>Figure 7.</label><caption><p>Nymphs of <italic><tp:taxon-name><tp:taxon-name-part taxon-name-part-type="genus" reg="Nesoproxius">Nesoproxius</tp:taxon-name-part><tp:taxon-name-part taxon-name-part-type="species" reg="kishimotoi">kishimotoi</tp:taxon-name-part></tp:taxon-name></italic> sp. nov. <bold>A</bold> fourth instar, dorsal view <bold>B</bold> fifth instar, dorsal view.</p></caption><graphic xmlns:xlink="http://www.w3.org/1999/xlink" xlink:href="zookeys-1146-147_article-96029__-g007.jpg" position="float" orientation="portrait" xlink:type="simple" id="oo_806876.jpg"><uri content-type="original_file" xlink:type="simple">https://binary.pensoft.net/fig/806876</uri></graphic></fig><fig id="F8" position="float" orientation="portrait"><object-id xmlns:xlink="http://www.w3.org/1999/xlink" content-type="doi" xlink:type="simple">10.3897/zookeys.1146.96029.figure8</object-id><object-id xmlns:xlink="http://www.w3.org/1999/xlink" content-type="arpha" xlink:type="simple">E4100D77-E332-5180-8A13-F37221F4793D</object-id><label>Figure 8.</label><caption><p>Fifth instar nymph of <italic><tp:taxon-name><tp:taxon-name-part taxon-name-part-type="genus" reg="Nesoproxius">Nesoproxius</tp:taxon-name-part><tp:taxon-name-part taxon-name-part-type="species" reg="kishimotoi">kishimotoi</tp:taxon-name-part></tp:taxon-name></italic> sp. nov., dorsal view.</p></caption><graphic xmlns:xlink="http://www.w3.org/1999/xlink" xlink:href="zookeys-1146-147_article-96029__-g008.jpg" position="float" orientation="portrait" xlink:type="simple" id="oo_806877.jpg"><uri content-type="original_file" xlink:type="simple">https://binary.pensoft.net/fig/806877</uri></graphic></fig><p><bold><italic>Fourth instar</italic>.</bold> Generally similar to fifth instar but body generally dark gray, both sides of head beige; body length smaller, 2.6 mm; setae arising from margin of body relatively longer than fifth instar.</p></tp:treatment-sec><tp:treatment-sec sec-type="remarks" id="SECID0EPNAE"><title>Remarks.</title><p>This new species is the first one to exhibit a brachypterous condition in <italic><tp:taxon-name><tp:taxon-name-part taxon-name-part-type="genus" reg="Nesoproxius">Nesoproxius</tp:taxon-name-part></tp:taxon-name></italic>; all specimens examined showed brachypterous features, and none exhibited an apterous or macropterous condition. Even excluding the characteristics of brachypterous wings, this new species can be easily distinguished from other <italic><tp:taxon-name><tp:taxon-name-part taxon-name-part-type="genus" reg="Nesoproxius">Nesoproxius</tp:taxon-name-part></tp:taxon-name></italic> species by the relatively low development of the median ridges on the pronotum and scutellum, as well as the relatively smooth abdominal margin. The unique characteristics of this new species may have been acquired through the long-term isolation in the Ogasawara Islands, which are far from New Guinea, the center of the geographic distribution of the genus.</p><p>In this study, we also clarified for the first time that sexual dimorphism in this <italic><tp:taxon-name><tp:taxon-name-part taxon-name-part-type="genus" reg="Nesoproxius">Nesoproxius</tp:taxon-name-part></tp:taxon-name></italic> species is manifested in the pattern of incrustations, particularly those on mediotergite VII. Previous studies have described and illustrated this characteristic; however, all known species have been described based on one or two individuals, most of which were females (<xref ref-type="bibr" rid="B22">Usinger and Matsuda 1959</xref>; <xref ref-type="bibr" rid="B8">Kormilev 1968</xref>, <xref ref-type="bibr" rid="B9">1970</xref>, <xref ref-type="bibr" rid="B10">1978</xref>); therefore, identifying and describing species of this genus are necessary considering the existence of incrustations that might be the indicators of sexual dimorphism.</p><p>Moreover, this is the first time that nymphal stages have been described for <italic><tp:taxon-name><tp:taxon-name-part taxon-name-part-type="genus" reg="Nesoproxius">Nesoproxius</tp:taxon-name-part></tp:taxon-name></italic> species. The body of the nymph is covered with sparse pubescence on the dorsal surface; however, it does not show the incrustations found in adults. In addition, as setae on the body margin are longer in 4<sup>th</sup> instar than in 5<sup>th</sup> instar nymphs, they possibly are relatively longer in younger instars.</p></tp:treatment-sec><tp:treatment-sec sec-type="etymology" id="SECID0EJPAE"><title>Etymology.</title><p>The specific name is after Toshio Kishimoto, the first collector of this species.</p></tp:treatment-sec><tp:treatment-sec sec-type="distribution" id="SECID0EOPAE"><title>Distribution</title><p><bold>(Fig. <xref ref-type="fig" rid="F10">10</xref>).</bold> Japan: the Ogasawara Islands (Chichijima and Ototojima islands).</p><p>This new species, endemic to the Ogasawara Islands, represents the northernmost occurrence reported for <italic><tp:taxon-name><tp:taxon-name-part taxon-name-part-type="genus" reg="Nesoproxius">Nesoproxius</tp:taxon-name-part></tp:taxon-name></italic>, which is far from the distribution of its congeners, and it is the first representative in this genus from the Oceanian region.</p></tp:treatment-sec><tp:treatment-sec sec-type="habitat" id="SECID0EEQAE"><title>Habitats and biology</title><p><bold>(Figs <xref ref-type="fig" rid="F4">4</xref>, <xref ref-type="fig" rid="F9">9</xref>).</bold> The new species inhabits the relatively humid forest floor of forests with tall trees, dominated by <italic><tp:taxon-name><tp:taxon-name-part taxon-name-part-type="genus" reg="Schima">Schima</tp:taxon-name-part><tp:taxon-name-part taxon-name-part-type="species" reg="wallichii">wallichii</tp:taxon-name-part><tp:taxon-name-part taxon-name-part-type="subspecies" reg="mertensiana">mertensiana</tp:taxon-name-part></tp:taxon-name></italic> (Siebold &amp; Zucc.) Bloemb. (<tp:taxon-name><tp:taxon-name-part taxon-name-part-type="family">Theaceae</tp:taxon-name-part></tp:taxon-name>). However, despite our repeated field surveys, this flat bug was not found in Anijima Island, located between Chichijima and Ototojima islands (where the species inhabits), likely because, unlike the other two islands, it is entirely covered by sclerophyllous shrubs and has a dry forest floor. Therefore, it seems likely that a dry environment such as found Anijima Island is not suitable for the <italic><tp:taxon-name><tp:taxon-name-part taxon-name-part-type="genus" reg="Nesoproxius">N.</tp:taxon-name-part><tp:taxon-name-part taxon-name-part-type="species" reg="kishimotoi">kishimotoi</tp:taxon-name-part></tp:taxon-name></italic> sp. nov. For this species to persists, maintaining the good condition of the ecosystems on Chichijima and Ototojima islands is necessary; however, frequent droughts in recent years may pose a challenge by negatively impacting the habitat of this species.</p><fig id="F9" position="float" orientation="portrait"><object-id xmlns:xlink="http://www.w3.org/1999/xlink" content-type="doi" xlink:type="simple">10.3897/zookeys.1146.96029.figure9</object-id><object-id xmlns:xlink="http://www.w3.org/1999/xlink" content-type="arpha" xlink:type="simple">BBB26C30-198A-50BF-8E51-6C19CA57A96C</object-id><label>Figure 9.</label><caption><p>Habitats and living individuals of <italic><tp:taxon-name><tp:taxon-name-part taxon-name-part-type="genus" reg="Nesoproxius">Nesoproxius</tp:taxon-name-part><tp:taxon-name-part taxon-name-part-type="species" reg="kishimotoi">kishimotoi</tp:taxon-name-part></tp:taxon-name></italic> sp. nov. <bold>A, B</bold> Habitat in Ototojima Island <bold>C, D</bold> decayed fallen branches of <italic><tp:taxon-name><tp:taxon-name-part taxon-name-part-type="genus" reg="Schima">Schima</tp:taxon-name-part><tp:taxon-name-part taxon-name-part-type="species" reg="wallichii">wallichii</tp:taxon-name-part><tp:taxon-name-part taxon-name-part-type="subspecies" reg="mertensiana">mertensiana</tp:taxon-name-part></tp:taxon-name></italic>, of which the type specimens were collected <bold>E</bold> adult male, dorsal view <bold>F</bold> ditto, dorsolateral view <bold>G</bold> adult female, feigning death <bold>H</bold> fourth instar nymph, dorsolateral view.</p></caption><graphic xmlns:xlink="http://www.w3.org/1999/xlink" xlink:href="zookeys-1146-147_article-96029__-g009.jpg" position="float" orientation="portrait" xlink:type="simple" id="oo_806878.jpg"><uri content-type="original_file" xlink:type="simple">https://binary.pensoft.net/fig/806878</uri></graphic></fig><fig id="F10" position="float" orientation="portrait"><object-id xmlns:xlink="http://www.w3.org/1999/xlink" content-type="doi" xlink:type="simple">10.3897/zookeys.1146.96029.figure10</object-id><object-id xmlns:xlink="http://www.w3.org/1999/xlink" content-type="arpha" xlink:type="simple">553DEB65-65BB-59CA-B933-DECCF034EB41</object-id><label>Figure 10.</label><caption><p>Distribution map of <italic><tp:taxon-name><tp:taxon-name-part taxon-name-part-type="genus" reg="Nesoproxius">Nesoproxius</tp:taxon-name-part><tp:taxon-name-part taxon-name-part-type="species" reg="kishimotoi">kishimotoi</tp:taxon-name-part></tp:taxon-name></italic> sp. nov. <bold>A</bold> location of the Ogasawara Islands <bold>B</bold> detail distribution in the Ogasawara Island, red circle = holotype locality; blue triangles = paratype localities.</p></caption><graphic xmlns:xlink="http://www.w3.org/1999/xlink" xlink:href="zookeys-1146-147_article-96029__-g010.jpg" position="float" orientation="portrait" xlink:type="simple" id="oo_806879.jpg"><uri content-type="original_file" xlink:type="simple">https://binary.pensoft.net/fig/806879</uri></graphic></fig><p><italic><tp:taxon-name><tp:taxon-name-part taxon-name-part-type="genus" reg="Nesoproxius">Nesoproxius</tp:taxon-name-part><tp:taxon-name-part taxon-name-part-type="species" reg="kishimotoi">kishimotoi</tp:taxon-name-part></tp:taxon-name></italic> sp. nov. was collected from the undersurface of decayed fallen branches of <italic><tp:taxon-name><tp:taxon-name-part taxon-name-part-type="genus" reg="Schima">Schima</tp:taxon-name-part><tp:taxon-name-part taxon-name-part-type="species" reg="wallichii">wallichii</tp:taxon-name-part><tp:taxon-name-part taxon-name-part-type="subspecies" reg="mertensiana">mertensiana</tp:taxon-name-part></tp:taxon-name></italic> on the forest floor. Both adults and nymphs moved very slowly and frequently feigned death with folded legs and antennae. As the adults and nymphs were found together on the same branches, they all seem to inhabit the same cluster; however, their habitat range seems to be limited and scattered. The reason for this is not clear; however, it is possible that the severe damages to the soil ecosystem caused by predation by alien nemertines in the Ogasawara islands (<xref ref-type="bibr" rid="B16">Shinobe et al. 2017</xref>) reduce flat bug populations. Lastly, and as mentioned previously, to conserve this evolutionarily important and unique flat bug species in the Ogasawara Islands, preventing droughts and eliminating predatory alien species are necessary.</p><sec sec-type="﻿Key to species of the genus Nesoproxius (based on Kormilev 1968, 1970, 1978, 1983)" id="SECID0EDVAE"><title>﻿Key to species of the genus <italic><tp:taxon-name><tp:taxon-name-part taxon-name-part-type="genus" reg="Nesoproxius">Nesoproxius</tp:taxon-name-part></tp:taxon-name></italic> (based on Kormilev 1968, 1970, 1978, 1983)</title><table-wrap content-type="key" position="anchor" orientation="portrait"><table id="TID0E6LAC" rules="all"><tbody><tr><td rowspan="1" colspan="1">1</td><td rowspan="1" colspan="1">Small species, less than 3.5 mm</td><td rowspan="1" colspan="1">
                      <bold>2</bold>
                    </td></tr><tr><td rowspan="1" colspan="1">–</td><td rowspan="1" colspan="1">Larger species, over 4.0 mm</td><td rowspan="1" colspan="1">
                      <bold>5</bold>
                    </td></tr><tr><td rowspan="1" colspan="1">2</td><td rowspan="1" colspan="1">Median ridge of scutellum clearly elevated as a T-shape</td><td rowspan="1" colspan="1">
                      <bold>3</bold>
                    </td></tr><tr><td rowspan="1" colspan="1">–</td><td rowspan="1" colspan="1">Median ridge of scutellum slightly elevated basally or clearly elevated longitudinally</td><td rowspan="1" colspan="1">
                      <bold>4</bold>
                    </td></tr><tr><td rowspan="1" colspan="1">3</td><td rowspan="1" colspan="1">Median ridge of scutellum contiguous with lateral incrusted fields posteriorly</td><td rowspan="1" colspan="1">
                      <bold><italic><tp:taxon-name><tp:taxon-name-part taxon-name-part-type="genus" reg="Nesoproxius">N.</tp:taxon-name-part><tp:taxon-name-part taxon-name-part-type="species" reg="constrictus">constrictus</tp:taxon-name-part></tp:taxon-name></italic> Kormilev, 1978</bold>
                    </td></tr><tr><td rowspan="1" colspan="1">–</td><td rowspan="1" colspan="1">Median ridge of scutellum not contiguous with lateral incrusted fields posteriorly</td><td rowspan="1" colspan="1">
                      <bold><italic><tp:taxon-name><tp:taxon-name-part taxon-name-part-type="genus" reg="Nesoproxius">N.</tp:taxon-name-part><tp:taxon-name-part taxon-name-part-type="species" reg="gracilis">gracilis</tp:taxon-name-part></tp:taxon-name></italic> Kormilev, 1968</bold>
                    </td></tr><tr><td rowspan="1" colspan="1">4</td><td rowspan="1" colspan="1">Anterior margin of pronotum straight; anterior angles of pronotum not projected; scutellum triangular, with median ridge clearly elevated along midline wholly</td><td rowspan="1" colspan="1">
                      <bold><italic><tp:taxon-name><tp:taxon-name-part taxon-name-part-type="genus" reg="Nesoproxius">N.</tp:taxon-name-part><tp:taxon-name-part taxon-name-part-type="species" reg="minutus">minutus</tp:taxon-name-part></tp:taxon-name></italic> Usinger &amp; Matsuda, 1959</bold>
                    </td></tr><tr><td rowspan="1" colspan="1">–</td><td rowspan="1" colspan="1">Anterior margin of pronotum sinuate; anterior angles of pronotum projected beyond collar; scutellum trapezoidal, with median ridge slightly elevated mediobasally</td><td rowspan="1" colspan="1">
                      <bold><italic><tp:taxon-name><tp:taxon-name-part taxon-name-part-type="genus" reg="Nesoproxius">N.</tp:taxon-name-part><tp:taxon-name-part taxon-name-part-type="species" reg="kishimotoi">kishimotoi</tp:taxon-name-part></tp:taxon-name></italic> sp. nov.</bold>
                    </td></tr><tr><td rowspan="1" colspan="1">5</td><td rowspan="1" colspan="1">Median ridge of pronotum strongly inflated, overlapping with base of head</td><td rowspan="1" colspan="1">
                      <bold>6</bold>
                    </td></tr><tr><td rowspan="1" colspan="1">–</td><td rowspan="1" colspan="1">Median ridge of pronotum slightly inflated, not overlapping with base of head</td><td rowspan="1" colspan="1">
                      <bold>8</bold>
                    </td></tr><tr><td rowspan="1" colspan="1">6</td><td rowspan="1" colspan="1">Spiracle VIII lateral</td><td rowspan="1" colspan="1">
                      <bold><italic><tp:taxon-name><tp:taxon-name-part taxon-name-part-type="genus" reg="Nesoproxius">N.</tp:taxon-name-part><tp:taxon-name-part taxon-name-part-type="species" reg="malayensis">malayensis</tp:taxon-name-part></tp:taxon-name></italic> Kormilev, 1983</bold>
                    </td></tr><tr><td rowspan="1" colspan="1">–</td><td rowspan="1" colspan="1">Spiracle VIII dorsal</td><td rowspan="1" colspan="1">
                      <bold>7</bold>
                    </td></tr><tr><td rowspan="1" colspan="1">7</td><td rowspan="1" colspan="1">Median ridge of vertex subtriangular; median ridge of pronotum truncate posteriorly</td><td rowspan="1" colspan="1">
                      <bold><italic><tp:taxon-name><tp:taxon-name-part taxon-name-part-type="genus" reg="Nesoproxius">N.</tp:taxon-name-part><tp:taxon-name-part taxon-name-part-type="species" reg="vietnamensis">vietnamensis</tp:taxon-name-part></tp:taxon-name></italic> Kormilev, 1968</bold>
                    </td></tr><tr><td rowspan="1" colspan="1">–</td><td rowspan="1" colspan="1">Median ridge of vertex ovate; median ridge of pronotum angulate posteriorly</td><td rowspan="1" colspan="1">
                      <bold><italic><tp:taxon-name><tp:taxon-name-part taxon-name-part-type="genus" reg="Nesoproxius">N.</tp:taxon-name-part><tp:taxon-name-part taxon-name-part-type="species" reg="yoshimotoi">yoshimotoi</tp:taxon-name-part></tp:taxon-name></italic> Kormilev, 1970</bold>
                    </td></tr><tr><td rowspan="1" colspan="1">8</td><td rowspan="1" colspan="1">Pronotum hexagonal; posterior angle of abdominal segment VII of female not reaching tip of paratergite</td><td rowspan="1" colspan="1">
                      <bold><italic><tp:taxon-name><tp:taxon-name-part taxon-name-part-type="genus" reg="Nesoproxius">N.</tp:taxon-name-part><tp:taxon-name-part taxon-name-part-type="species" reg="hexagonalis">hexagonalis</tp:taxon-name-part></tp:taxon-name></italic> Kormilev, 1968</bold>
                    </td></tr><tr><td rowspan="1" colspan="1">–</td><td rowspan="1" colspan="1">Pronotum subrectangular or trapezoidal; posterior angle of abdominal segment VII of female reaching or exceeding tip of paratergite</td><td rowspan="1" colspan="1">
                      <bold>9</bold>
                    </td></tr><tr><td rowspan="1" colspan="1">9</td><td rowspan="1" colspan="1">Pronotum subrectangular, without a projection on lateral margin; posterior angle of abdominal segment VII of female not produced into a long spine</td><td rowspan="1" colspan="1">
                      <bold><italic><tp:taxon-name><tp:taxon-name-part taxon-name-part-type="genus" reg="Nesoproxius">N.</tp:taxon-name-part><tp:taxon-name-part taxon-name-part-type="species" reg="punctulatus">punctulatus</tp:taxon-name-part></tp:taxon-name></italic> Kormilev, 1968</bold>
                    </td></tr><tr><td rowspan="1" colspan="1">–</td><td rowspan="1" colspan="1">Pronotum trapezoidal, with a projection on lateral margin slightly before middle; posterior angle of abdominal segment VII of female produced into a long spine</td><td rowspan="1" colspan="1">
                      <bold><italic><tp:taxon-name><tp:taxon-name-part taxon-name-part-type="genus" reg="Nesoproxius">N.</tp:taxon-name-part><tp:taxon-name-part taxon-name-part-type="species" reg="angulatus">angulatus</tp:taxon-name-part></tp:taxon-name></italic> Kormilev, 1968</bold>
                    </td></tr></tbody></table></table-wrap></sec></tp:treatment-sec><ref-list><ref id="B2"><mixed-citation xmlns:xlink="http://www.w3.org/1999/xlink" xlink:type="simple">Government of Japan (<year>2010b</year>) Species list. In: Government of Japan, Appendix of Nomination of the Ogasawara Islands for Inscription on the World Heritage List. Government of Japan, Tokyo, 147–242.</mixed-citation></ref><ref id="B22"><mixed-citation xmlns:xlink="http://www.w3.org/1999/xlink" xlink:type="simple"><person-group><name name-style="western"><surname>Usinger</surname><given-names>RL</given-names></name><name name-style="western"><surname>Matsuda</surname><given-names>R</given-names></name></person-group> (<year>1959</year>) <source>Classification of the <tp:taxon-name><tp:taxon-name-part taxon-name-part-type="family">Aradidae</tp:taxon-name-part></tp:taxon-name>.</source><publisher-name>British Museum</publisher-name>, <publisher-loc>London</publisher-loc>, <size units="page">410 pp</size>.</mixed-citation></ref><ref id="B8"><mixed-citation xmlns:xlink="http://www.w3.org/1999/xlink" xlink:type="simple"><person-group><name name-style="western"><surname>Kormilev</surname><given-names>NA</given-names></name></person-group> (<year>1968</year>) <article-title><tp:taxon-name><tp:taxon-name-part taxon-name-part-type="family">Aradidae</tp:taxon-name-part></tp:taxon-name> in the Bishop Museum, Honolulu, III (<tp:taxon-name><tp:taxon-name-part taxon-name-part-type="order">Hemiptera</tp:taxon-name-part></tp:taxon-name>: <tp:taxon-name><tp:taxon-name-part taxon-name-part-type="suborder">Heteroptera</tp:taxon-name-part></tp:taxon-name>).</article-title><source>Pacific Insects</source><volume>10</volume>: <fpage>575</fpage>–<lpage>597</lpage>.</mixed-citation></ref><ref id="B9"><mixed-citation xmlns:xlink="http://www.w3.org/1999/xlink" xlink:type="simple"><person-group><name name-style="western"><surname>Kormilev</surname><given-names>NA</given-names></name></person-group> (<year>1970</year>) <article-title><tp:taxon-name><tp:taxon-name-part taxon-name-part-type="family">Aradidae</tp:taxon-name-part></tp:taxon-name> in the Bishop Museum, Honolulu, V. (Supplement) (<tp:taxon-name><tp:taxon-name-part taxon-name-part-type="order">Hemiptera</tp:taxon-name-part></tp:taxon-name>-<tp:taxon-name><tp:taxon-name-part taxon-name-part-type="suborder">Heteroptera</tp:taxon-name-part></tp:taxon-name>).</article-title><source>Pacific Insects</source><volume>12</volume>: <fpage>701</fpage>–<lpage>722</lpage>.</mixed-citation></ref><ref id="B10"><mixed-citation xmlns:xlink="http://www.w3.org/1999/xlink" xlink:type="simple"><person-group><name name-style="western"><surname>Kormilev</surname><given-names>NA</given-names></name></person-group> (<year>1978</year>) <article-title><tp:taxon-name><tp:taxon-name-part taxon-name-part-type="family">Aradidae</tp:taxon-name-part></tp:taxon-name> in the Bishop Museum, Honolulu, VII (<tp:taxon-name><tp:taxon-name-part taxon-name-part-type="order">Hemiptera</tp:taxon-name-part></tp:taxon-name>: <tp:taxon-name><tp:taxon-name-part taxon-name-part-type="suborder">Heteroptera</tp:taxon-name-part></tp:taxon-name>).</article-title><source>Pacific Insects</source><volume>18</volume>: <fpage>53</fpage>–<lpage>60</lpage>.</mixed-citation></ref><ref id="B16"><mixed-citation xmlns:xlink="http://www.w3.org/1999/xlink" xlink:type="simple"><person-group><name name-style="western"><surname>Shinobe</surname><given-names>S</given-names></name><name name-style="western"><surname>Uchida</surname><given-names>S</given-names></name><name name-style="western"><surname>Mori</surname><given-names>H</given-names></name><name name-style="western"><surname>Okochi</surname><given-names>I</given-names></name><name name-style="western"><surname>Chiba</surname><given-names>S</given-names></name></person-group> (<year>2017</year>) Declining soil <tp:taxon-name><tp:taxon-name-part taxon-name-part-type="subphylum">Crustacea</tp:taxon-name-part></tp:taxon-name> in a World Heritage Site caused by land nemertean. Scientific Reports 7(1): e12400. <ext-link xlink:href="10.1038/s41598-017-12653-4" ext-link-type="doi" xlink:type="simple">https://doi.org/10.1038/s41598-017-12653-4</ext-link></mixed-citation></ref></ref-list></tp:taxon-treatment>
